# Supplementary material for: A Numerical Study on the Mesoscopic Characteristics of Ti-6Al-4V by Selective Laser Melting
Source: Materials (Basel). 2022 Apr 13;15(8):2850. doi: 10.3390/ma15082850 (PMC9025229; doi:10.3390/ma15082850)
Supplement: Supplementary file 1 [file materials-15-02850-s001.zip]

Archive with 2 entries (2 files):
- Supplementary Video S1. M1-200-1-Ti6Al4V.avi
- Supplementary Video S2. M2-200-1-Ti6Al4V.avi
